# Supplementary material for: Fabrication of Highly Sensitive Porous Polydimethylsiloxane Pressure Sensor Through Control of Rheological Properties
Source: Polymers (Basel). 2024 Oct 31;16(21):3075. doi: 10.3390/polym16213075 (PMC11548559; doi:10.3390/polym16213075)
Supplement: Supplementary file 1 [file polymers-16-03075-s001.zip]

Archive with 1 entries (1 files):
- polymers-3287165-supplementary.pdf
